# Supplementary material for: Crystallography of Contemporary Contact Insecticides
Source: Insects. 2022 Mar 15;13(3):292. doi: 10.3390/insects13030292 (PMC8949367; doi:10.3390/insects13030292)
Supplement: Supplementary file 1 [file insects-13-00292-s001.zip]

Archive with 1 entries (1 files):
- insects-1604670-supplementary.pdf
